# Supplementary material for: Construction of a novel gene signature linked to ferroptosis in pediatric sepsis
Source: Front Cell Dev Biol. 2025 Feb 25;13:1488904. doi: 10.3389/fcell.2025.1488904 (PMC11893615; doi:10.3389/fcell.2025.1488904)
Supplement: Supplementary file 3 [file Table1.xlsx]

## Sheet: Table S1
Supplementary Table S1 74 DE-FRGs in child sepsis blood tissue(GSE145227)
gene	Discription	logFC	pValue
LCN2	lipocalin 2	4.54029	3.17669e-05	Up
PGD	phosphogluconate dehydrogenase	3.91127	0.000356058	Up
ACSL1	acyl-CoA synthetase long chain family member 1	3.5145	0.00233507	Up
PROK2	prokineticin 2	2.99444	0.00295	Up
CREB5	cAMP responsive element binding protein 5	2.9781	0.00328474	Up
HBA1	hemoglobin subunit alpha 1	2.92803	0.00812716	Up
ALOX5	arachidonate 5-lipoxygenase	2.79403	0.000277217	Up
MGST1	microsomal glutathione S-transferase 1	2.66863	0.0065606	Up
TLR4	toll like receptor 4	2.60499	0.00248053	Up
ALOX15B	arachidonate 15-lipoxygenase type B	2.49428	0.00146771	Up
PPARG	peroxisome proliferator activated receptor gamma	2.46712	0.000176842	Up
WIPI1	WD repeat domain, phosphoinositide interacting 1	2.45917	0.000141022	Up
MAPK14	mitogen-activated protein kinase 14	2.44841	8.29896e-05	Up
TXN	thioredoxin	2.44093	6.43284e-05	Up
SNCA	synuclein alpha	2.38347	0.00396293	Up
CD82	CD82 molecule	2.20679	0.00030264	Up
GALNT14	polypeptide N-acetylgalactosaminyltransferase 14	2.1351	0.000237106	Up
NCF2	neutrophil cytosolic factor 2	2.11257	0.00925466	Up
CAPG	capping actin protein, gelsolin like	2.10072	0.00154106	Up
MTF1	metal regulatory transcription factor 1	1.97514	4.11969e-05	Up
POR	cytochrome p450 oxidoreductase	1.93224	0.000100751	Up
QSOX1	quiescin sulfhydryl oxidase 1	1.83625	0.000352845	Up
G6PD	glucose-6-phosphate dehydrogenase	1.81727	0.000111271	Up
JDP2	Jun dimerization protein 2	1.74483	0.000261493	Up
IDH1	isocitrate dehydrogenase (NADP(+)) 1	1.69259	0.00144113	Up
FLT3	fms related receptor tyrosine kinase 3	1.6765	0.00176723	Up
ALOX12	arachidonate 12-lipoxygenase, 12S type	1.56508	0.0105199	Up
FADS2	fatty acid desaturase 2	1.45635	0.0219768	Up
CHMP5	charged multivesicular body protein 5	1.44688	0.000151876	Up
LYRM1	LYR motif containing 1	1.43512	5.81195e-05	Up
FURIN	furin, paired basic amino acid cleaving enzyme	1.39084	8.76657e-05	Up
SLC2A14	solute carrier family 2 member 14	1.38813	0.00201494	Up
MICU1	mitochondrial calcium uptake 1	1.3321	0.000902658	Up
CTSB	cathepsin B	1.31805	0.00410267	Up
CYB5R1	cytochrome b5 reductase 1	1.2971	0.000728143	Up
LAMP2	lysosomal associated membrane protein 2	1.29005	0.00112923	Up
PTPN6	protein tyrosine phosphatase non-receptor type 6	1.28839	0.00245386	Up
PTEN	phosphatase and tensin homolog	1.27241	0.00111147	Up
SLC40A1	solute carrier family 40 member 1	1.25811	0.00777337	Up
TIMP1	TIMP metallopeptidase inhibitor 1	1.24829	0.0125874	Up
SIAH2	siah E3 ubiquitin protein ligase 2	1.2344	0.000795463	Up
SLC2A3	solute carrier family 2 member 3	1.23125	0.00175576	Up
AURKA	aurora kinase A	1.22105	0.00698939	Up
SLC1A5	solute carrier family 1 member 5	1.18814	0.00904527	Up
GABARAPL2	GABA type A receptor associated protein like 2	1.17934	0.00016366	Up
CAMKK2	calcium/calmodulin dependent protein kinase kinase 2	1.1763	0.000718451	Up
STAT3	signal transducer and activator of transcription 3	1.16316	0.00102086	Up
ACSL4	acyl-CoA synthetase long chain family member 4	1.15088	0.00372657	Up
DUSP1	dual specificity phosphatase 1	1.14834	0.0139007	Up
ACVR1B	activin A receptor type 1B	1.13624	0.00770908	Up
ULK1	unc-51 like autophagy activating kinase 1	1.10103	0.000636679	Up
MAP3K5	mitogen-activated protein kinase kinase kinase 5	1.10094	0.00387422	Up
MAPK3	mitogen-activated protein kinase 3	1.08695	0.000464268	Up
TBK1	TANK binding kinase 1	1.07503	0.000358257	Up
MT1G	metallothionein 1G	1.03857	0.0386627	Up
NT5DC2	5'-nucleotidase domain containing 2	1.03763	0.0231988	Up
CISD1	CDGSH iron sulfur domain 1	1.02699	0.00883108	Up
KIF20A	kinesin family member 20A	1.01403	0.0237522	Up
PLIN2	perilipin 2	1.00517	0.0384335	Up
PHF21A	PHD finger protein 21A	1.00153	0.000272517	Up
PEX3	peroxisomal biogenesis factor 3	-1.00873	0.000297996	Down
ZEB1	zinc finger E-box binding homeobox 1	-1.04484	0.00204189	Down
SLC38A1	solute carrier family 38 member 1	-1.04715	0.000641163	Down
DPP4	dipeptidyl peptidase 4	-1.06464	0.0080362	Down
MAPK8	mitogen-activated protein kinase 8	-1.09692	0.00534252	Down
ASAH2	N-acylsphingosine amidohydrolase 2	-1.15607	0.00168939	Down
ATM	ATM serine/threonine kinase	-1.18016	0.000111367	Down
RPTOR	regulatory associated protein of MTOR complex 1	-1.20499	0.000356173	Down
AKR1C3	aldo-keto reductase family 1 member C3	-1.2261	0.0159576	Down
SLC1A4	solute carrier family 1 member 4	-1.24606	0.00373779	Down
AQP3	aquaporin 3 (Gill blood group)	-1.35141	2.55957e-05	Down
NR1D2	nuclear receptor subfamily 1 group D member 2	-1.8133	0.000690787	Down
SMAD7	SMAD family member 7	-2.06968	0.00181608	Down
NR4A1	nuclear receptor subfamily 4 group A member 1	-3.16982	1.70473e-05	Down

## Sheet: Table S2
Supplementary Table S2 Classification of 74 ferroptosis-related DEGs.
Marker gene	Driver gene		Suppressor gene
SLC40A1	G6PD	IDH1	G6PD
	ALOX12	ALOX15B	NR4A1
	FADS2	FLT3	LCN2
	AQP3	SMAD7	MTF1
	LYRM1	ZEB1	TXN
	MAPK14	ACSL1	FURIN
	POR	PTPN6	CHMP5
	ATM	TLR4	GALNT14
	WIPI1	ACSL4	RPTOR
	GABARAPL2	SNCA	CAMKK2
	PPARG	CTSB	SIAH2
	PHF21A	MAPK8	STAT3
	ALOX5	ACVR1B	LAMP2
	PEX3	DPP4	ASAH2
	CD82	SLC1A5	PROK2
	QSOX1	TIMP1	CREB5
	PGD		MGST1
	TBK1		CISD1
	MAPK3		AKR1C3
	ULK1		NT5DC2
	SLC38A1		KIF20A
	NR1D2		PLIN2
	CYB5R1		MT1G
	MICU1		SLC40A1
	PTEN		FADS2

## Sheet: Table S3
Supplementary Table S3 Function enrichment analysis of DE-FRGs
ONTOLOGY	ID	Description	pvalue	p.adjust	qvalue	geneID	Count
KEGG	hsa04140	Autophagy - animal	3.13611e-09	6.55448e-07	3.82936e-07	RPTOR/PTEN/TBK1/ULK1/CTSB/WIPI1/MAPK8/MAPK3/LAMP2/CAMKK2/GABARAPL2	11
KEGG	hsa05417	Lipid and atherosclerosis	1.789e-05	0.00124634	0.000728154	MAP3K5/TBK1/NCF2/PPARG/MAPK14/STAT3/MAPK8/MAPK3/TLR4	9
KEGG	hsa04621	NOD-like receptor signaling pathway	4.18181e-05	0.00145666	0.000851034	TBK1/MAPK14/CTSB/MAPK8/MAPK3/TLR4/TXN/GABARAPL2	8
KEGG	hsa05208	Chemical carcinogenesis - reactive oxygen species	0.000161421	0.00296342	0.00173133	PTEN/MAP3K5/NCF2/MGST1/MAPK14/MAPK8/MAPK3/AKR1C3	8
KEGG	hsa05131	Shigellosis	0.000324447	0.00452063	0.00264111	RPTOR/TBK1/MAPK14/ATM/WIPI1/MAPK8/MAPK3/TLR4	8
KEGG	hsa05022	Pathways of neurodegeneration - multiple diseases	0.018467	0.0576061	0.0336555	MAP3K5/TBK1/ULK1/MAPK14/SNCA/WIPI1/MAPK8/MAPK3	8
KEGG	hsa04068	FoxO signaling pathway	3.55026e-05	0.00145666	0.000851034	PTEN/MAPK14/STAT3/ATM/MAPK8/MAPK3/GABARAPL2	7
KEGG	hsa05418	Fluid shear stress and atherosclerosis	5.19412e-05	0.00155081	0.000906041	MAP3K5/NCF2/MGST1/MAPK14/DUSP1/MAPK8/TXN	7
KEGG	hsa05161	Hepatitis B	0.000136681	0.00285663	0.00166895	TBK1/MAPK14/STAT3/CREB5/MAPK8/MAPK3/TLR4	7
KEGG	hsa04714	Thermogenesis	0.00119624	0.0108702	0.00635074	RPTOR/MAP3K5/PPARG/MAPK14/CREB5/ACSL1/ACSL4	7
BP	GO:0031667	response to nutrient levels	9.38865e-12	2.41101e-08	1.6356e-08	RPTOR/ZEB1/MAP3K5/ULK1/PPARG/MAPK14/POR/AQP3/WIPI1/G6PD/MAPK8/ACSL1/MAPK3/LAMP2/AKR1C3/GABARAPL2	16
BP	GO:0009991	response to extracellular stimulus	2.72806e-11	3.50283e-08	2.37628e-08	RPTOR/ZEB1/MAP3K5/ULK1/PPARG/MAPK14/POR/AQP3/WIPI1/G6PD/MAPK8/ACSL1/MAPK3/LAMP2/AKR1C3/GABARAPL2	16
BP	GO:0062197	cellular response to chemical stress	3.57358e-10	3.05899e-07	2.07519e-07	ALOX5/MAP3K5/MICU1/MGST1/ATM/SNCA/G6PD/MAPK8/MAPK3/TLR4/CAMKK2/AKR1C3/TXN	13
BP	GO:0006979	response to oxidative stress	8.48731e-10	5.44885e-07	3.69645e-07	ALOX5/MAP3K5/MGST1/MTF1/SNCA/G6PD/MAPK8/MAPK3/TLR4/CAMKK2/IDH1/AKR1C3/TXN/HBA1	14
BP	GO:0010506	regulation of autophagy	5.1332e-09	2.63641e-06	1.78852e-06	RPTOR/TBK1/ULK1/STAT3/ATM/SNCA/WIPI1/MAPK8/MAPK3/QSOX1/CISD1/CAMKK2	12
CC	GO:0000421	autophagosome membrane	1.28392e-06	0.000260636	0.000182452	CHMP5/ULK1/WIPI1/LAMP2/GABARAPL2	5
CC	GO:0005777	peroxisome	1.42956e-05	0.000967335	0.000677159	MGST1/ATM/PEX3/ACSL1/IDH1/ACSL4	6
CC	GO:0042579	microbody	1.42956e-05	0.000967335	0.000677159	MGST1/ATM/PEX3/ACSL1/IDH1/ACSL4	6
CC	GO:0005776	autophagosome	1.42956e-05	0.00267154	0.00187015	CHMP5/ULK1/WIPI1/LAMP2/GABARAPL2	5
CC	GO:0101002	ficolin-1-rich granule	6.58015e-05	0.00267154	0.00187015	ALOX5/SLC2A3/MAPK14/CTSB/LAMP2/IDH1	6
MF	GO:0004674	protein serine/threonine kinase activity	7.2695e-06	0.00132133	0.000890158	MAP3K5/TBK1/ULK1/AURKA/MAPK14/ATM/MAPK8/MAPK3/ACVR1B/CAMKK2	10
MF	GO:0004712	protein serine/threonine/tyrosine kinase activity	9.99932e-06	0.00132133	0.000890158	MAP3K5/TBK1/ULK1/AURKA/MAPK14/ATM/FLT3/MAPK8/MAPK3/CAMKK2	10
MF	GO:0106310	protein serine kinase activity	1.21969e-05	0.00132133	0.000890158	MAP3K5/TBK1/ULK1/AURKA/MAPK14/ATM/MAPK8/MAPK3/CAMKK2	9
MF	GO:0004707	MAP kinase activity	2.63003e-05	0.0019393	0.00130647	MAPK14/MAPK8/MAPK3	3
MF	GO:0005506	iron ion binding	2.98353e-05	0.0019393	0.00130647	ALOX5/SNCA/ALOX12/ALOX15B/LCN2/HBA1	6

## Sheet: Table S4
Supplementary Table S4 Correlation of hub genes and immune cells.
Immune cell type	MAPK3		MAPK8		PPARG		PTEN		STAT3
	r	p	r	p	r	p	r	p	r	p
B cells naive	-0.17	0.436516	0.23	0.30903	-0.45	0.0354813	-0.23	0.301995	-0.25	0.25704
B cells memory	-0.22	0.316228	0.13	0.562341	-0.17	0.457088	-0.16	0.47863	-0.11	0.645654
Plasma cells	-0.09	0.676083	-0.02	0.912011	-0.02	0.933254	0.08	0.707946	-0.05	0.851138
T cells CD8	-0.77	<0.001	0.61	0.00245471	-0.71	<0.001	-0.71	<0.001	-0.57	0.00549541
T cells CD4 naive	0.06	0.794328	-0.06	0.776247	0.11	0.616595	0.04	0.851138	0.23	0.295121
T cells CD4 memory resting	-0.69	<0.001	0.8	<0.001	-0.66	0.000812831	-0.77	<0.001	-0.75	<0.001
T cells CD4 memory activated	-0.45	0.0354813	0.5	0.0169824	-0.67	0.000724436	-0.47	0.025704	-0.57	0.0057544
T cells gamma delta	-0.23	0.30903	-0.13	0.57544	-0.17	0.446684	0.04	0.870964	-0.11	0.630957
NK cells resting	-0.31	0.165959	0.16	0.467735	-0.29	0.190546	-0.12	0.60256	-0.29	0.194984
Monocytes	0.46	0.0316228	-0.35	0.107152	0.43	0.0489779	0.33	0.138038	0.34	0.123027
Macrophages M2	-0.19	0.389045	0.18	0.42658	-0.15	0.501187	-0.1	0.676083	-0.12	0.588844
Dendritic cells activated	-0.24	0.275423	0.1	0.660693	-0.21	0.354813	-0.05	0.831764	-0.09	0.691831
Mast cells activated	-0.24	0.288403	0.23	0.301995	-0.23	0.301995	-0.16	0.467735	-0.23	0.295121
Eosinophils	-0.4	0.0630957	0.59	0.00354813	-0.53	0.0120226	-0.52	0.0125893	-0.47	0.0288403
Neutrophils	0.75	<0.001	-0.87	<0.001	0.77	<0.001	0.83	<0.001	0.81	<0.001

## Sheet: Table S5
Supplementary Table S5 Diagnostic value of three hub genes for differentiating between sepsis and control groups in training dataset (GSE145227) and validation datasets (GSE13904 and GSE16129).
	Marker	AUROC(95%CI)	Cutoff value	Sensitivity	Specificity	PPV	NPV	PLR	NLR
GSE145227	MAPK3	0.85(0.639-1.000)	12.903	0.8	1	1	0.85714	0.25	0
	MAPK8	0.808(0.586-1.000)	14.284	0.1	0.91667	0.5	0.55	9	0.0909091
	PPARG	0.883(0.713 - 1.000)	3.8346	0.8	0.91667	0.88889	0.84615	0.25	0.0909091
	PTEN	0.842(0.643 - 1.000)	16.145	0.7	1	1	0.8	0.428571	0
	STAT3	0.85(0.652 - 1.000)	11.06	0.8	0.91667	0.88889	0.84615	0.25	0.0909091
GSE13904	MAPK3	0.751(0.607 - 0.895)	1.1357	0.80769	0.66667	0.875	0.54545	0.238099	0.499993
	MAPK8	0.611(0.436 - 0.787)	1.1172	0.55769	0.72222	0.85294	0.36111	0.793111	0.38462
	PPARG	0.618(0.460 - 0.775)	1.0508	0.51923	0.72222	0.84375	0.34211	0.925929	0.38462
	PTEN	0.781(0.641 - 0.921)	1.1779	0.88462	0.72222	0.90196	0.68421	0.130429	0.38462
	STAT3	0.857(0.734 - 0.980)	1.2917	0.80769	0.88889	0.95455	0.61538	0.238099	0.124999
	PPV, positive predictive value; NPV, negative predictive value; PLR, positive likelihood ratio; NLR, negative likelihood ratio; AUROC, area under the receiver operating characteristics curve; CI, confidence interval.

## Sheet: Table S6
Supplementary Table S6 TFs associated with hub genes.
TF	Score	Library	Overlapping_Genes
NR3C1	192.7	Literature ChIP-seq,41;ARCHS4 Coexpression,92;ENCODE ChIP-seq,19;Enrichr Queries,14;ReMap ChIP-seq,67;GTEx Coexpression,923	STAT3,PTEN,PPARG,MAPK3
STAT3	240	Literature ChIP-seq,3;ARCHS4 Coexpression,704;ENCODE ChIP-seq,28;Enrichr Queries,13;ReMap ChIP-seq,74;GTEx Coexpression,618	STAT3,PTEN,PPARG,MAPK3
NCOA1	326.3	ARCHS4 Coexpression,252;Enrichr Queries,32;ReMap ChIP-seq,3;GTEx Coexpression,1018	STAT3,PTEN,PPARG,MAPK3
ETS1	338.3	Literature ChIP-seq,114;ARCHS4 Coexpression,1327;ENCODE ChIP-seq,20;Enrichr Queries,407;ReMap ChIP-seq,139;GTEx Coexpression,23	STAT3,PTEN,PPARG,MAPK3
NFKB1	369.8	ARCHS4 Coexpression,780;Enrichr Queries,8;ReMap ChIP-seq,69;GTEx Coexpression,622	STAT3,PTEN,PPARG,MAPK3
SMAD4	106.2	Literature ChIP-seq,1;ARCHS4 Coexpression,171;Enrichr Queries,4;ReMap ChIP-seq,273;GTEx Coexpression,82	MAPK8,STAT3,PTEN,PPARG,MAPK3
RELA	184.7	Literature ChIP-seq,57;ARCHS4 Coexpression,871;ENCODE ChIP-seq,31;Enrichr Queries,3;ReMap ChIP-seq,68;GTEx Coexpression,78	MAPK8,STAT3,PTEN,PPARG,MAPK3
MYC	204.5	Literature ChIP-seq,19;ARCHS4 Coexpression,790;ENCODE ChIP-seq,24;Enrichr Queries,57;ReMap ChIP-seq,95;GTEx Coexpression,242	MAPK8,STAT3,PTEN,PPARG,MAPK3
CTCF	264.3	Literature ChIP-seq,61;ARCHS4 Coexpression,635;ENCODE ChIP-seq,6;Enrichr Queries,97;ReMap ChIP-seq,86;GTEx Coexpression,701	MAPK8,STAT3,PTEN,PPARG,MAPK3
E2F1	308.5	Literature ChIP-seq,21;ARCHS4 Coexpression,578;ENCODE ChIP-seq,67;Enrichr Queries,564;ReMap ChIP-seq,89;GTEx Coexpression,532	MAPK8,STAT3,PTEN,PPARG,MAPK3
TP53	319.2	Literature ChIP-seq,40;ARCHS4 Coexpression,521;Enrichr Queries,1;ReMap ChIP-seq,5;GTEx Coexpression,1029	MAPK8,STAT3,PTEN,PPARG,MAPK3
STAT5B	487.5	ARCHS4 Coexpression,1266;Enrichr Queries,10;ReMap ChIP-seq,70;GTEx Coexpression,604	MAPK8,STAT3,PTEN,PPARG,MAPK3
CREM	531.6	Literature ChIP-seq,10;ARCHS4 Coexpression,808;Enrichr Queries,296;ReMap ChIP-seq,218;GTEx Coexpression,1326	MAPK8,STAT3,PTEN,PPARG,MAPK3
ESR2	559.4	Literature ChIP-seq,142;ARCHS4 Coexpression,1351;Enrichr Queries,2;ReMap ChIP-seq,15;GTEx Coexpression,1287	MAPK8,STAT3,PTEN,PPARG,MAPK3
NFE2L2	131.4	Literature ChIP-seq,49;ARCHS4 Coexpression,355;Enrichr Queries,17;ReMap ChIP-seq,77;GTEx Coexpression,159	MAPK8,STAT3,PTEN,PPARG
ARNT	147.2	Literature ChIP-seq,48;ARCHS4 Coexpression,83;Enrichr Queries,5;ReMap ChIP-seq,168;GTEx Coexpression,432	MAPK8,STAT3,PTEN,PPARG
SP1	198.6	ARCHS4 Coexpression,486;ENCODE ChIP-seq,14;Enrichr Queries,7;ReMap ChIP-seq,93;GTEx Coexpression,393	MAPK8,STAT3,PTEN,PPARG
HNF4A	207.7	Literature ChIP-seq,53;ARCHS4 Coexpression,544;ENCODE ChIP-seq,69;Enrichr Queries,77;ReMap ChIP-seq,115;GTEx Coexpression,388	MAPK8,STAT3,PTEN,PPARG
TP63	260	Literature ChIP-seq,54;ARCHS4 Coexpression,723;Enrichr Queries,24;ReMap ChIP-seq,162;GTEx Coexpression,337	MAPK8,STAT3,PTEN,PPARG
CREB1	264	Literature ChIP-seq,13;ARCHS4 Coexpression,1427;ENCODE ChIP-seq,46;Enrichr Queries,6;ReMap ChIP-seq,81;GTEx Coexpression,11	MAPK8,STAT3,PTEN,PPARG
MYOD1	341.2	ARCHS4 Coexpression,241;ENCODE ChIP-seq,36;Enrichr Queries,42;ReMap ChIP-seq,208;GTEx Coexpression,1179	MAPK8,STAT3,PTEN,PPARG
MYOG	414.3	ARCHS4 Coexpression,742;ENCODE ChIP-seq,16;Enrichr Queries,384;GTEx Coexpression,515	MAPK8,STAT3,PTEN,PPARG
ESR1	470.8	Literature ChIP-seq,28;ARCHS4 Coexpression,1039;ENCODE ChIP-seq,113;Enrichr Queries,21;ReMap ChIP-seq,34;GTEx Coexpression,1590	MAPK8,STAT3,PTEN,PPARG
GATA2	501.8	Literature ChIP-seq,16;ARCHS4 Coexpression,1277;ENCODE ChIP-seq,40;Enrichr Queries,95;ReMap ChIP-seq,209;GTEx Coexpression,1374	MAPK8,STAT3,PTEN,PPARG
ATF2	67.2	ARCHS4 Coexpression,59;ENCODE ChIP-seq,54;Enrichr Queries,9;ReMap ChIP-seq,152;GTEx Coexpression,62	MAPK8,STAT3,PTEN,MAPK3
TCF3	256.7	Literature ChIP-seq,55;ARCHS4 Coexpression,560;ENCODE ChIP-seq,23;Enrichr Queries,25;ReMap ChIP-seq,252;GTEx Coexpression,625	MAPK8,STAT3,PTEN,MAPK3
YY1	374.5	Literature ChIP-seq,59;ARCHS4 Coexpression,821;ENCODE ChIP-seq,18;Enrichr Queries,150;ReMap ChIP-seq,83;GTEx Coexpression,1116	MAPK8,STAT3,PTEN,MAPK3
PBX3	492.2	ARCHS4 Coexpression,95;ENCODE ChIP-seq,5;Enrichr Queries,1079;ReMap ChIP-seq,199;GTEx Coexpression,1083	MAPK8,STAT3,PTEN,MAPK3
USF2	550.4	ARCHS4 Coexpression,1054;ENCODE ChIP-seq,3;Enrichr Queries,98;ReMap ChIP-seq,10;GTEx Coexpression,1587	MAPK8,STAT3,PTEN,MAPK3
TBX5	750	Literature ChIP-seq,6;ARCHS4 Coexpression,1445;Enrichr Queries,400;GTEx Coexpression,1149	MAPK8,STAT3,PPARG,MAPK3
